# Supplementary material for: Genome-Wide Analysis of AP2/ERF Gene Superfamily in Ramie (Boehmeria nivea L.) Revealed Their Synergistic Roles in Regulating Abiotic Stress Resistance and Ramet Development
Source: Int J Mol Sci. 2022 Dec 1;23(23):15117. doi: 10.3390/ijms232315117 (PMC9736067; doi:10.3390/ijms232315117)
Supplement: Supplementary file 1 [file ijms-23-15117-s001.zip › Supplementary Table S1.xlsx]

## Sheet: Sheet1
Supplementary Table S1: Basic information of the BnAP2/ERF gene family identified in this study.
Gene Name	Gene ID	Chromosome	Number of Amino Acid	Molecular Weight	Theoretical pI	Instability Index	Aliphatic Index	Grand Average of Hydropathicity	Predicted Subcellular location
BnDREB-01	Maker00002891	chr4	437	48904.7	6.28	68.65	49.52	-0.961	Nuclear
BnDREB-02	Maker00072287	chr4	432	48443.3	6.15	68.74	52.11	-0.926	Nuclear
BnDREB-03	Maker00036657	chr5	322	35330.7	9.14	43.57	70.34	-0.393	Nuclear
BnDREB-04	Maker00009514	chr9	225	24828.7	9.02	36.77	62.98	-0.747	Nuclear
BnDREB-05	Maker00039920	chr12	294	32504	6.41	53.82	62.48	-0.582	Nuclear
BnDREB-06	Maker00043243	chr13	328	35991.2	7.83	58.85	61.74	-0.562	Nuclear
BnDREB-07	Maker00058470	chr12	188	20843.2	7.14	41.03	66.54	-0.829	Nuclear
BnDREB-08	Maker00003296	chr13	184	20790.8	7.29	44.37	53.1	-1.103	Nuclear
BnDREB-09	Maker00073826	chr10	405	44005.8	8.6	56.13	69.23	-0.489	Extracellular
BnDREB-10	Maker00043378	chr13	274	31049.6	4.75	54.34	50.58	-0.903	Extracellular
BnDREB-11	Maker00087143	chr8	211	22921.2	4.7	48.58	54.64	-0.542	Nuclear
BnDREB-12	Maker00082502	chr13	274	30355.3	5.97	49.28	50.69	-0.738	Nuclear
BnDREB-13	Maker00042982	chr13	158	16722.5	6.9	47.51	68.73	-0.309	Nuclear
BnDREB-14	Maker00024443	chr13	199	21342.8	5.38	48.47	60.1	-0.473	Nuclear
BnDREB-15	Maker00024576	chr13	197	21599.2	5.49	57.58	69.59	-0.4	Nuclear
BnDREB-16	Maker00086910	chr8	186	20042.4	6.96	57.36	58.39	-0.683	Nuclear
BnDREB-17	Maker00065540	chr14	156	15943.8	5.38	42.03	71.54	-0.204	Nuclear
BnDREB-18	Maker00077516	chr5	181	18828.1	5.58	46.69	62.82	-0.254	Nuclear
BnDREB-19	Maker00075982	chr1	257	26880	4.68	59.03	68.87	-0.447	Nuclear
BnDREB-20	Maker00091209	chr2	151	16686.7	5.52	45.82	73.64	-0.41	Nuclear
BnDREB-21	Maker00065489	chr14	236	25581	5.97	59.83	56.78	-0.661	Nuclear
BnDREB-22	Maker00076174	chr1	245	26790	5.37	57.48	61.51	-0.488	Nuclear
BnDREB-23	Maker00077309	chr5	223	24639.5	5.07	56.4	64.93	-0.625	Nuclear
BnDREB-24	Maker00077831	chr5	206	23018	5.75	54.39	67.91	-0.519	Nuclear
BnDREB-25	Maker00016364	chr2	298	32807	5.26	60.2	63.05	-0.772	Nuclear
BnDREB-26	Maker00079281	chr8	297	32735.9	5.18	60.04	66.87	-0.744	Nuclear
BnDREB-27	Maker00068498	chr13	250	26684.6	5.29	71.82	65.32	-0.476	Nuclear
BnDREB-28	Maker00087057	chr8	280	30192.8	5.11	78.72	52.39	-0.713	Nuclear
BnDREB-29	Maker00052691	chr5	221	23370.4	9.77	58.88	49.59	-0.806	Nuclear
BnDREB-30	Maker00075524	chr1	424	46336.6	5.31	42.99	63.11	-0.625	Nuclear
BnDREB-31	Maker00057172	chr5	718	78975.2	6.22	56.68	66.87	-0.553	Extracellular
BnDREB-32	Maker00068012	chr5	376	42159.7	6.26	50.18	51.09	-0.864	Extracellular
BnDREB-33	Maker00076289	chr1	358	38394.8	6.16	47.72	55.14	-0.744	Extracellular
BnDREB-34	Maker00050051	chr14	235	26497.3	5.26	40.65	66.81	-0.814	Nuclear
BnDREB-35	Maker00025546	chr3	211	22684.1	6.31	37.78	68.91	-0.413	Nuclear
BnDREB-36	Maker00070823	Contig37_4	819	89274	7.98	47.11	78.02	-0.408	Extracellular
BnERF-01	Maker00065248	chr2	296	32604.5	9.07	56.61	60.71	-0.657	Nuclear
BnERF-02	Maker00003223	chr13	209	23351.3	9.03	49.81	68.23	-0.58	Nuclear
BnERF-03	Maker00043207	chr13	265	28892.1	7.73	52.28	58.26	-0.748	Nuclear
BnERF-04	Maker00020097	chr2	246	27838.9	6.87	59.62	65.04	-0.95	Nuclear
BnERF-05	Maker00020223	chr2	246	27812.9	6.87	57.05	65.45	-0.937	Nuclear
BnERF-06	Maker00095427	chr1	283	29360.5	5.98	45.79	70.88	-0.431	Extracellular
BnERF-07	Maker00072713	chr8	296	32140.6	8.98	64.7	59.66	-0.52	Extracellular
BnERF-08	Maker00011910	chr10	236	26655.5	6.14	66.04	65.25	-0.828	Extracellular
BnERF-09	Maker00067611	Contig338_1	236	26681.6	6.14	64.46	66.48	-0.82	Extracellular
BnERF-10	Maker00000838	chr4	420	46090.7	4.59	62.89	56.6	-0.691	Extracellular
BnERF-11	Maker00042697	chr6	285	32082.9	9.12	42.98	62.04	-0.671	Nuclear
BnERF-12	Maker00056703	chr14	293	32343.8	5.76	48.78	59.62	-0.616	Nuclear
BnERF-13	Maker00066399	chr14	293	32349.8	5.76	48.54	59.97	-0.614	Nuclear
BnERF-14	Maker00050766	chr3	239	26279.3	7.77	61.03	68.2	-0.459	Nuclear
BnERF-15	Maker00013450	chr8	340	36508.3	5.09	51.96	64.03	-0.454	Extracellular
BnERF-16	Maker00075526	chr1	373	41034.9	4.72	57.47	70.4	-0.433	Extracellular
BnERF-17	Maker00002942	chr5	340	37632.4	5.33	64.72	54.62	-0.71	Extracellular
BnERF-18	Maker00077783	chr5	340	37736.5	5.33	66.62	54.59	-0.719	Extracellular
BnERF-19	Maker00020045	chr10	337	37822.1	5.16	62.87	61.9	-0.783	Extracellular
BnERF-20	Maker00062432	chr7	291	32286.9	4.92	54.59	65.74	-0.707	Nuclear
BnERF-21	Maker00091298	chr2	373	41334.2	4.51	40.7	57.02	-0.744	Nuclear
BnERF-22	Maker00022231	chr6	207	23811.7	7.81	46.43	61.74	-0.949	Nuclear
BnERF-23	Maker00022305	chr6	235	26589.6	5.67	46.98	58.98	-0.872	Nuclear
BnERF-24	Maker00039360	chr6	237	26843.9	5.37	52.05	58.48	-0.832	Nuclear
BnERF-25	Maker00060754	chr9	289	32399.2	8.86	44.5	63.18	-0.878	Nuclear
BnERF-26	Maker00079550	chr6	217	23092.9	9.85	45.88	61.8	-0.47	Nuclear
BnERF-27	Maker00080026	chr6	181	20033	10.03	61.99	51.49	-0.79	Nuclear
BnERF-28	Maker00066680	chr2	167	17641.9	9.9	65.74	76.17	-0.299	Nuclear
BnERF-29	Maker00065192	chr2	258	28487	9.88	39.8	69.22	-0.607	Nuclear
BnERF-30	Maker00067245	chr2	265	28383.5	9.43	54.59	69.02	-0.571	Nuclear
BnERF-31	Maker00019770	chr4	231	24055.9	8.97	49.63	68.23	-0.262	Nuclear
BnERF-32	Maker00085826	chr4	233	24158	8.97	46.67	66.01	-0.277	Nuclear
BnERF-33	Maker00002822	chr4	220	23443	6.74	54.75	60	-0.645	Nuclear
BnERF-34	Maker00072259	chr4	220	23481.1	7.67	57.5	60	-0.654	Nuclear
BnERF-35	Maker00008811	chr11	222	23914.6	9.18	73.53	59.05	-0.653	Nuclear
BnERF-36	Maker00000832	chr4	306	34210.5	5.26	73.64	47.94	-1.137	Extracellular
BnERF-37	Maker00060864	chr9	383	42363	5.29	51.48	51.98	-0.75	Nuclear
BnERF-38	Maker00064341	chr7	413	45528.1	6.97	65.44	53.73	-0.666	Extracellular
BnERF-39	Maker00075773	chr1	262	28411.7	6.09	55.46	66.07	-0.588	Nuclear
BnERF-40	Maker00053247	chr5	355	37213.7	7.68	66.54	67.1	-0.31	Nuclear
BnERF-41	Maker00073483	chr8	233	25926.4	5.07	58.19	61.67	-0.802	Nuclear
BnERF-42	Maker00078981	chr8	232	25778.4	5.33	54.75	62.8	-0.743	Nuclear
BnERF-43	Maker00073562	chr8	199	22407.3	6	67.73	77.59	-0.634	Nuclear
BnERF-44	Maker00078883	chr8	199	22462.3	5.99	63.51	75.63	-0.644	Nuclear
BnERF-45	Maker00073551	chr8	375	41795.1	7.8	69.61	78.64	-0.459	Extracellular
BnERF-46	Maker00079343	chr8	235	25256.2	6.6	82.4	66.6	-0.431	Nuclear
BnERF-47	Maker00073488	chr8	264	28472.5	6.07	74.82	64.43	-0.49	Nuclear
BnERF-48	Maker00079219	chr8	267	28916.9	5.55	76.25	62.62	-0.558	Nuclear
BnERF-49	Maker00053368	chr5	294	32652.8	7.73	67.31	75	-0.535	Nuclear
BnERF-50	Maker00053514	chr5	279	31189.6	5.82	61.91	77.74	-0.503	Nuclear
BnERF-51	Maker00075829	chr1	294	32498.4	9.19	67.9	64.42	-0.639	Nuclear
BnERF-52	Maker00075027	chr1	251	27931	5.66	66.27	58.41	-0.784	Nuclear
BnERF-53	Maker00061999	chr6	138	15271.7	6.75	36.06	49.06	-0.736	Nuclear
BnERF-54	Maker00079541	chr6	142	15602.1	6.75	37.62	49.08	-0.701	Nuclear
BnERF-55	Maker00009722	chr9	166	18609.5	9.16	74.36	47.71	-1.003	Nuclear
BnERF-56	Maker00058822	chr12	235	25698.4	5.28	38.11	62.3	-0.621	Nuclear
BnERF-57	Maker00058933	chr12	141	15317.1	8.58	43.17	64.26	-0.574	Nuclear
BnERF-58	Maker00079619	chr6	148	16472.9	6.92	44.44	52.3	-0.996	Nuclear
BnERF-59	Maker00061927	chr6	150	16674	6.92	45.27	51.6	-1.011	Nuclear
BnERF-60	Maker00061950	chr6	177	19901.8	7.91	67.36	62.37	-0.845	Nuclear
BnERF-61	Maker00079762	chr6	171	19386.3	7.87	67.02	61.7	-0.866	Nuclear
BnERF-62	Maker00047965	chr2	265	29986.7	6.47	52.21	75.55	-0.743	Nuclear
BnERF-63	Maker00080075	chr2	265	29919.5	5.82	54.73	75.55	-0.728	Nuclear
BnERF-64	Maker00047885	chr2	401	44516.1	10.42	46.24	82.04	-0.391	Extracellular
BnERF-65	Maker00079629	chr2	187	20233.7	9.4	44.94	77.49	-0.353	Nuclear
BnERF-66	Maker00062002	chr6	240	27464.3	5.96	59.42	64.33	-1.01	Nuclear
BnERF-67	Maker00079521	chr6	238	27213.1	6	55.81	64.87	-0.992	Nuclear
BnERF-68	Maker00079722	chr6	341	37349.5	8.77	63.64	73.87	-0.488	Nuclear
BnERF-69	Maker00025253	chr3	289	32203.7	5.07	52.77	53.11	-0.809	Nuclear
BnERF-70	Maker00009825	chr9	204	22227.9	5.15	63.17	66.52	-0.476	Nuclear
BnERF-71	Maker00061996	chr6	166	18682.4	9.71	71.63	75.36	-0.59	Nuclear
BnERF-72	Maker00080286	chr6	165	18517	9.14	64.32	75.82	-0.535	Nuclear
BnERF-73	Maker00093104	chr7	337	36540	6.99	55.6	55.82	-0.857	Extracellular
BnERF-74	Maker00072639	chr8	330	36232.5	6.36	45.95	49.48	-0.771	Nuclear
BnERF-75	Maker00011768	chr10	294	31246.9	8.07	66.21	45.54	-0.789	Extracellular
BnERF-76	Maker00092110	chr7	435	47178.4	6.51	70.36	56.18	-0.762	Extracellular
BnERF-77	Maker00039988	chr12	378	41746.6	6.23	48.39	49.63	-0.861	Extracellular
BnAP2-01	Maker00044606	chr1	519	55229.8	6.48	55.18	60.81	-0.49	Nuclear
BnAP2-02	Maker00058724	chr12	466	50938.9	5.76	57.16	59.96	-0.732	Nuclear
BnAP2-03	Maker00025520	chr3	543	58778.9	5.94	42.33	56.92	-0.666	Nuclear
BnAP2-04	Maker00049998	chr14	482	52680.3	9.15	50.75	68.11	-0.652	Nuclear
BnAP2-05	Maker09728	chr14	458	50246.6	9.24	53.89	71.03	-0.572	Nuclear
BnAP2-06	Maker00037935	chr11	382	42860.4	6.52	50.49	57.75	-0.798	Nuclear
BnAP2-07	Maker00045691	Contig225_1	367	40934	7.15	60.87	56.95	-0.877	Nuclear
BnAP2-08	Maker00000069	chr4	407	46740.9	6.3	60.8	66.12	-0.854	Nuclear
BnAP2-09	Maker00063976	chr7	404	44996.2	8.54	53.35	69.55	-0.572	Extracellular
BnAP2-10	Maker00095077	chr1	400	43589	6.11	67.99	62	-0.746	Nuclear
BnAP2-11	Maker00091189	chr2	415	45391.2	8.52	53.41	60.51	-0.753	Nuclear
BnAP2-12	Maker00042819	chr13	720	77418.9	6.62	42.87	59.08	-0.649	Nuclear
BnAP2-13	Maker00058424	chr12	625	68933.5	6.27	51.69	61.2	-0.667	Nuclear
BnAP2-14	Maker00025131	chr3	774	83049.2	6.43	44.85	54.65	-0.646	Nuclear
BnAP2-15	Maker00090729	chr11	533	56827.2	6.27	39.32	58.76	-0.511	Nuclear
BnAP2-16	Maker00088717	chr14	374	41858.1	8.64	41.85	52.73	-0.831	Extracellular
BnAP2-17	Maker00089269	chr14	395	43239.3	8.86	53.02	62.41	-0.538	Nuclear
BnAP2-18	Maker00074854	chr12	513	56073	6.03	46.51	64.19	-0.499	Nuclear
BnAP2-19	Maker00034487	chr7	109	12579.3	11.32	49.27	55.32	-1.148	Nuclear
BnRAV-01	Maker00024889	chr3	285	31950.6	7.8	38.98	69.16	-0.619	Nuclear
BnRAV-02	Maker00024200	chr3	402	45029.1	5.61	40.19	61.62	-0.641	Nuclear
BnRAV-03	Maker00037585	chr11	418	46758.7	8.98	45.87	60.22	-0.551	Nuclear
BnRAV-04	Gene.56321	chr7	414	43716.8	8.85	35.37	67.25	-0.441	Nuclear
BnRAV-05	Maker00032318	chr7	411	43550.8	9.18	37.9	70.34	-0.426	Nuclear
BnSolo-01	Maker00083940	chr6	294	33190.5	8.5	52.31	72.28	-0.708	Nuclear
