# Supplementary material for: Genome-Wide Analysis of AP2/ERF Gene Superfamily in Ramie (Boehmeria nivea L.) Revealed Their Synergistic Roles in Regulating Abiotic Stress Resistance and Ramet Development
Source: Int J Mol Sci. 2022 Dec 1;23(23):15117. doi: 10.3390/ijms232315117 (PMC9736067; doi:10.3390/ijms232315117)
Supplement: Supplementary file 1 [file ijms-23-15117-s001.zip › Supplementary Table S3.xlsx]

## Sheet: Sheet1
Supplementary Table S3: Ka/Ks calculation of the duplicated BnAP2/ERF gene pairs.
Gene1	Gene2	Ka	Ks	Ka/Ks	Duplication Type
Maker00024443	Maker00024576	0.316344	0.683354	0.462928	Tandem
Maker00075982	Maker00076174	0.615682	1.06472	0.578256	Tandem
Maker00077309	Maker00077831	0.20205	0.313426	0.644649	Tandem
Maker00078981	Maker00079219	0.535959	1.35241	0.396299	Tandem
Maker00053514	Maker00053368	0.287808	0.963679	0.298656	Tandem
Maker00075829	Maker00075027	0.527906	1.80494	0.292479	Tandem
Maker00079541	Maker00079619	0.3703	1.71051	0.216485	Tandem
Maker00058933	Maker00058822	0.0155688	0.0974341	0.159788	Tandem
Maker00061927	Maker00061950	0.245505	0.793268	0.309485	Tandem
Maker00079722	Maker00079521	0.555127	1.69616	0.327285	Tandem
Maker00061996	Maker00062002	0.272221	1.04565	0.260336	Tandem
Maker00045691	Maker00034487	0.0527759	0.0708845	0.744534	Segmental
Maker00044606	Maker00089269	0.403444	1.15916	0.34805	Segmental
Maker00044606	Maker00030108	0.562038	1.90612	0.29486	Segmental
Maker00075773	Maker00053247	0.466158	1.16535	0.400014	Segmental
Maker00075027	Maker00053368	0.506028	1.51561	0.333877	Segmental
Maker00076174	Maker00077516	0.456453	1.15365	0.395659	Segmental
Maker00075526	Maker00077783	0.370071	1.11042	0.33327	Segmental
Maker00075526	Maker00013450	0.530464	1.29314	0.410214	Segmental
Maker00037585	Maker00024200	0.0749069	0.153072	0.489359	Segmental
Maker00008811	Maker00072259	0.243696	0.928781	0.262383	Segmental
Maker00058470	Maker00003296	0.281675	0.73835	0.381493	Segmental
Maker00058424	Maker00042819	0.38447	2.40502	0.159861	Segmental
Maker00039920	Maker00043243	0.338144	0.87561	0.386181	Segmental
Maker00058822	Maker00079550	0.400388	0.891221	0.449258	Segmental
Maker00043207	Maker00065248	0.53265	NaN	NaN	Segmental	High Sequence Divergence Value (pS>=0.75)
Maker00003223	Maker00065248	0.30455	2.27172	0.134062	Segmental
Maker00043207	Maker00020097	0.347793	2.24994	0.154579	Segmental
Maker00043378	Maker00087143	0.449883	1.26968	0.354328	Segmental
Maker00049998	Maker09728	0.00392602	0.0112784	0.348101	Segmental
Maker00089269	Maker00030108	0.504723	2.04685	0.246586	Segmental
Maker00020097	Maker00020223	0.00172961	0.0126719	0.136491	Segmental
Maker00079629	Maker00047885	0.0273662	0.0452398	0.604914	Segmental
Maker00080075	Maker00047965	0.00812466	0.0172174	0.471886	Segmental
Maker00020223	Maker00065248	0.434604	NaN	NaN	Segmental	High Sequence Divergence Value (pS>=0.75)
Maker00016364	Maker00079281	0.0135529	0.0393049	0.344814	Segmental
Maker00025253	Maker00009825	0.388243	0.770365	0.503973	Segmental
Maker00072259	Maker00002822	0.00614233	0.0179024	0.343101	Segmental
Maker00072287	Maker00002891	0.0101456	0.0386956	0.26219	Segmental
Maker00085826	Maker00019770	0.00389548	0.0344393	0.113111	Segmental
Maker00000069	Maker00063976	0.394982	1.32082	0.299042	Segmental
Maker00068159	Maker00057172	0.0320333	0.0613839	0.521852	Segmental
Maker00077783	Maker00002942	0.00517132	0.0124055	0.416856	Segmental
Maker00077783	Maker00013450	0.523684	1.14046	0.459189	Segmental
Maker00039360	Maker00022231	0.0397294	0.0856326	0.463951	Segmental
Maker00061950	Maker00079762	0.00782956	0.0238431	0.328379	Segmental
Maker00061999	Maker00079619	0.367476	1.47742	0.248728	Segmental
Maker00062002	Maker00080286	0.281425	1.16861	0.240821	Segmental
Maker00062002	Maker00009825	0.463502	1.34837	0.34375	Segmental
Maker00079521	Maker00009825	0.467892	1.38963	0.336703	Segmental
Maker00079762	Maker00009722	0.415433	1.33868	0.31033	Segmental
Maker00032318	Gene.56321	0.0329085	0.0722483	0.455492	Segmental
Maker00073562	Maker00078883	0.00661769	0.0142522	0.464327	Segmental
Maker00073483	Maker00079219	0.554111	1.47891	0.374674	Segmental
