# Supplementary material for: Genome-Wide Analysis of AP2/ERF Gene Superfamily in Ramie (Boehmeria nivea L.) Revealed Their Synergistic Roles in Regulating Abiotic Stress Resistance and Ramet Development
Source: Int J Mol Sci. 2022 Dec 1;23(23):15117. doi: 10.3390/ijms232315117 (PMC9736067; doi:10.3390/ijms232315117)
Supplement: Supplementary file 1 [file ijms-23-15117-s001.zip › Supplementary Table S4.xlsx]

## Sheet: Sheet1
Supplementary Table S4: Orthologous relationships between ramie and other four species.
B. nivea	A. thaliana	B. nivea	C. sativa	B. nivea	Z. mays	B. nivea	O. sativa
Bn-Gene.56321	At-transcript:AT1G68840.1	Bn-Gene.56321	Cs-transcript:evm.model.10.772	Bn-Maker00000832	Zm-transcript:Zm00001eb084720_T001	Bn-Maker00000832	Os-transcript:Os02t0520000-00
Bn-Gene.56321	At-transcript:AT1G68840.1	Bn-Maker00000069	Cs-transcript:evm.model.10.2119	Bn-Maker00013450	Zm-transcript:Zm00001eb157950_T001	Bn-Maker00000832	Os-transcript:Os04t0399800-00
Bn-Gene.56321	At-transcript:AT3G25730.1	Bn-Maker00000832	Cs-transcript:evm.model.10.1786	Bn-Maker00020097	Zm-transcript:Zm00001eb386280_T001	Bn-Maker00003223	Os-transcript:Os02t0797100-00
Bn-Gene.56321	At-transcript:AT3G25730.1	Bn-Maker00000838	Cs-transcript:evm.model.10.2202	Bn-Maker00020223	Zm-transcript:Zm00001eb386280_T001	Bn-Maker00003223	Os-transcript:Os06t0181700-01
Bn-Maker00000832	At-transcript:AT1G12890.1	Bn-Maker00002942	Cs-transcript:novel_model_5619_5bd9a17a	Bn-Maker00037935	Zm-transcript:Zm00001eb313350_T002	Bn-Maker00003296	Os-transcript:Os04t0648900-01
Bn-Maker00000832	At-transcript:AT5G13910.1	Bn-Maker00003223	Cs-transcript:evm.model.01.2779	Bn-Maker00039920	Zm-transcript:Zm00001eb194220_T001	Bn-Maker00013450	Os-transcript:Os01t0657400-00
Bn-Maker00002891	At-transcript:AT2G20880.1	Bn-Maker00003296	Cs-transcript:evm.model.01.1811	Bn-Maker00039920	Zm-transcript:Zm00001eb255160_T001	Bn-Maker00020097	Os-transcript:Os06t0604000-02
Bn-Maker00002891	At-transcript:AT4G28140.1	Bn-Maker00003296	Cs-transcript:evm.model.04.1822	Bn-Maker00039920	Zm-transcript:Zm00001eb311180_T001	Bn-Maker00020223	Os-transcript:Os02t0202000-01
Bn-Maker00003223	At-transcript:AT5G11190.1	Bn-Maker00008811	Cs-transcript:evm.model.08.820	Bn-Maker00042819	Zm-transcript:Zm00001eb399440_T001	Bn-Maker00037935	Os-transcript:Os09t0423800-01
Bn-Maker00003296	At-transcript:AT1G46768.2	Bn-Maker00009722	Cs-transcript:evm.model.04.2420	Bn-Maker00043207	Zm-transcript:Zm00001eb386280_T001	Bn-Maker00039920	Os-transcript:Os02t0752800-01
Bn-Maker00003296	At-transcript:AT3G50260.1	Bn-Maker00009722	Cs-transcript:evm.model.07.39	Bn-Maker00043243	Zm-transcript:Zm00001eb007000_T001	Bn-Maker00039920	Os-transcript:Os08t0408500-01
Bn-Maker00003296	At-transcript:AT5G67190.1	Bn-Maker00009825	Cs-transcript:evm.model.04.2419	Bn-Maker00043243	Zm-transcript:Zm00001eb042240_T001	Bn-Maker00042819	Os-transcript:Os03t0770700-01
Bn-Maker00008811	At-transcript:AT1G50640.1	Bn-Maker00009825	Cs-transcript:evm.model.06.689	Bn-Maker00043243	Zm-transcript:Zm00001eb194220_T001	Bn-Maker00042819	Os-transcript:Os03t0232200-01
Bn-Maker00008811	At-transcript:AT3G20310.1	Bn-Maker00009825	Cs-transcript:evm.model.07.38	Bn-Maker00043243	Zm-transcript:Zm00001eb311180_T001	Bn-Maker00042819	Os-transcript:Os07t0124700-01
Bn-Maker00009514	At-transcript:AT4G13620.1	Bn-Maker00011910	Cs-transcript:evm.model.03.1196	Bn-Maker00043243	Zm-transcript:Zm00001eb401290_T001	Bn-Maker00043243	Os-transcript:Os02t0752800-01
Bn-Maker00009722	At-transcript:AT1G04370.1	Bn-Maker00013450	Cs-transcript:evm.model.02.2086	Bn-Maker00044606	Zm-transcript:Zm00001eb355240_T002	Bn-Maker00043243	Os-transcript:Os03t0191900-01
Bn-Maker00009722	At-transcript:AT1G03800.1	Bn-Maker00013450	Cs-transcript:novel_model_5619_5bd9a17a	Bn-Maker00052691	Zm-transcript:Zm00001eb074730_T001	Bn-Maker00043243	Os-transcript:Os08t0408500-01
Bn-Maker00009722	At-transcript:AT3G23220.1	Bn-Maker00019770	Cs-transcript:evm.model.10.1380	Bn-Maker00052691	Zm-transcript:Zm00001eb186480_T001	Bn-Maker00044606	Os-transcript:Os05t0121600-01
Bn-Maker00009722	At-transcript:AT5G43410.1	Bn-Maker00020045	Cs-transcript:evm.model.04.111	Bn-Maker00052691	Zm-transcript:Zm00001eb249440_T001	Bn-Maker00050766	Os-transcript:Os05t0316800-01
Bn-Maker00009825	At-transcript:AT3G23240.1	Bn-Maker00020097	Cs-transcript:evm.model.02.3128	Bn-Maker00052691	Zm-transcript:Zm00001eb391190_T001	Bn-Maker00052691	Os-transcript:Os02t0656600-00
Bn-Maker00013450	At-transcript:AT2G46310.1	Bn-Maker00020223	Cs-transcript:evm.model.02.3128	Bn-Maker00053247	Zm-transcript:Zm00001eb074930_T002	Bn-Maker00052691	Os-transcript:Os04t0549700-01
Bn-Maker00013450	At-transcript:AT3G61630.1	Bn-Maker00020223	Cs-transcript:evm.model.02.3179	Bn-Maker00053247	Zm-transcript:Zm00001eb249290_T001	Bn-Maker00053247	Os-transcript:Os02t0654700-01
Bn-Maker00013450	At-transcript:AT5G53290.1	Bn-Maker00024443	Cs-transcript:evm.model.01.1790	Bn-Maker00053368	Zm-transcript:Zm00001eb074900_T001	Bn-Maker00053247	Os-transcript:Os04t0546800-01
Bn-Maker00020045	At-transcript:AT1G68550.2	Bn-Maker00024889	Cs-transcript:evm.model.06.2113	Bn-Maker00053368	Zm-transcript:Zm00001eb186380_T001	Bn-Maker00053368	Os-transcript:Os02t0655200-02
Bn-Maker00020045	At-transcript:AT1G25470.2	Bn-Maker00025253	Cs-transcript:evm.model.04.2418	Bn-Maker00053368	Zm-transcript:Zm00001eb249320_T001	Bn-Maker00053514	Os-transcript:Os04t0547600-01
Bn-Maker00020045	At-transcript:AT1G49120.1	Bn-Maker00025253	Cs-transcript:evm.model.06.689	Bn-Maker00058424	Zm-transcript:Zm00001eb058850_T002	Bn-Maker00058424	Os-transcript:Os03t0232200-01
Bn-Maker00020097	At-transcript:AT1G15360.2	Bn-Maker00032318	Cs-transcript:evm.model.10.772	Bn-Maker00058822	Zm-transcript:Zm00001eb038070_T001	Bn-Maker00058424	Os-transcript:Os03t0770700-01
Bn-Maker00020223	At-transcript:AT1G15360.2	Bn-Maker00036657	Cs-transcript:evm.model.05.2031	Bn-Maker00058822	Zm-transcript:Zm00001eb255860_T001	Bn-Maker00058822	Os-transcript:Os02t0764700-01
Bn-Maker00025253	At-transcript:AT3G23240.1	Bn-Maker00037585	Cs-transcript:evm.model.08.385	Bn-Maker00064341	Zm-transcript:Zm00001eb183620_T001	Bn-Maker00058822	Os-transcript:Os08t0474000-01
Bn-Maker00025520	At-transcript:AT1G51190.1	Bn-Maker00039920	Cs-transcript:evm.model.04.1211.1.5bd9b138	Bn-Maker00065248	Zm-transcript:Zm00001eb374830_T001	Bn-Maker00058822	Os-transcript:Os09t0457900-01
Bn-Maker00025520	At-transcript:AT3G20840.1	Bn-Maker00039988	Cs-transcript:evm.model.04.1271	Bn-Maker00072639	Zm-transcript:Zm00001eb084820_T001	Bn-Maker00060864	Os-transcript:Os07t0669500-01
Bn-Maker00025546	At-transcript:AT5G18450.1	Bn-Maker00042697	Cs-transcript:evm.model.08.1912	Bn-Maker00072639	Zm-transcript:Zm00001eb242090_T002	Bn-Maker00064341	Os-transcript:Os02t0594300-00
Bn-Maker00039920	At-transcript:AT1G78080.1	Bn-Maker00042982	Cs-transcript:evm.model.01.2756	Bn-Maker00072713	Zm-transcript:Zm00001eb318920_T001	Bn-Maker00065248	Os-transcript:Os06t0181700-01
Bn-Maker00039920	At-transcript:AT4G39780.1	Bn-Maker00043207	Cs-transcript:evm.model.01.2570	Bn-Maker00075773	Zm-transcript:Zm00001eb074930_T002	Bn-Maker00072639	Os-transcript:Os04t0398000-01
Bn-Maker00039920	At-transcript:AT5G65130.2	Bn-Maker00043243	Cs-transcript:evm.model.01.2609	Bn-Maker00075773	Zm-transcript:Zm00001eb249290_T001	Bn-Maker00075524	Os-transcript:Os01t0165000-01
Bn-Maker00039988	At-transcript:AT5G64750.1	Bn-Maker00043243	Cs-transcript:evm.model.01.2594.1.5bd9b136	Bn-Maker00075829	Zm-transcript:Zm00001eb074900_T001	Bn-Maker00075524	Os-transcript:Os05t0473300-01
Bn-Maker00042697	At-transcript:AT5G19790.1	Bn-Maker00043378	Cs-transcript:evm.model.01.1406	Bn-Maker00075829	Zm-transcript:Zm00001eb186380_T001	Bn-Maker00075526	Os-transcript:Os01t0657400-00
Bn-Maker00042819	At-transcript:AT4G37750.1	Bn-Maker00049998	Cs-transcript:evm.model.03.1852	Bn-Maker00075829	Zm-transcript:Zm00001eb249320_T001	Bn-Maker00075773	Os-transcript:Os02t0654700-01
Bn-Maker00042982	At-transcript:AT1G71520.1	Bn-Maker00050051	Cs-transcript:evm.model.03.1754	Bn-Maker00075982	Zm-transcript:Zm00001eb021440_T001	Bn-Maker00075773	Os-transcript:Os04t0546800-01
Bn-Maker00043207	At-transcript:AT5G25390.2	Bn-Maker00050766	Cs-transcript:evm.model.06.1700	Bn-Maker00075982	Zm-transcript:Zm00001eb073560_T001	Bn-Maker00075829	Os-transcript:Os02t0655200-02
Bn-Maker00043207	At-transcript:AT5G11190.1	Bn-Maker00053247	Cs-transcript:evm.model.05.1701	Bn-Maker00076174	Zm-transcript:Zm00001eb037530_T001	Bn-Maker00075829	Os-transcript:Os04t0547600-01
Bn-Maker00043243	At-transcript:AT1G36060.1	Bn-Maker00057172	Cs-transcript:evm.model.09.210	Bn-Maker00076174	Zm-transcript:Zm00001eb001210_T001	Bn-Maker00076174	Os-transcript:Os10t0523900-00
Bn-Maker00043243	At-transcript:AT1G78080.1	Bn-Maker00058424	Cs-transcript:evm.model.04.1858	Bn-Maker00076174	Zm-transcript:Zm00001eb073550_T001	Bn-Maker00076174	Os-transcript:Os02t0676800-01
Bn-Maker00043243	At-transcript:AT1G22190.1	Bn-Maker00058470	Cs-transcript:evm.model.04.1822	Bn-Maker00076174	Zm-transcript:Zm00001eb318890_T001	Bn-Maker00076174	Os-transcript:Os03t0117900-01
Bn-Maker00043243	At-transcript:AT4G39780.1	Bn-Maker00058724	Cs-transcript:evm.model.04.1818	Bn-Maker00077516	Zm-transcript:Zm00001eb073560_T001	Bn-Maker00076174	Os-transcript:Os04t0572200-00
Bn-Maker00043378	At-transcript:AT5G21960.1	Bn-Maker00058822	Cs-transcript:evm.model.04.1867	Bn-Maker00077516	Zm-transcript:Zm00001eb250540_T001	Bn-Maker00076174	Os-transcript:Os09t0522100-00
Bn-Maker00044606	At-transcript:AT2G39250.1	Bn-Maker00060754	Cs-transcript:evm.model.07.381	Bn-Maker00077783	Zm-transcript:Zm00001eb157950_T001	Bn-Maker00077516	Os-transcript:Os02t0676800-01
Bn-Maker00044606	At-transcript:AT2G39250.1	Bn-Maker00060864	Cs-transcript:evm.model.07.466	Bn-Maker00077831	Zm-transcript:Zm00001eb001210_T001	Bn-Maker00077516	Os-transcript:Os04t0572200-00
Bn-Maker00044606	At-transcript:AT3G54990.1	Bn-Maker00062002	Cs-transcript:evm.model.04.2418	Bn-Maker00077831	Zm-transcript:Zm00001eb021440_T001	Bn-Maker00077783	Os-transcript:Os01t0224100-01
Bn-Maker00049998	At-transcript:AT2G41710.4	Bn-Maker00062432	Cs-transcript:evm.model.04.111	Bn-Maker00077831	Zm-transcript:Zm00001eb073550_T001	Bn-Maker00077831	Os-transcript:Os02t0677300-02
Bn-Maker00050051	At-transcript:AT3G57600.1	Bn-Maker00063976	Cs-transcript:evm.model.10.2119	Bn-Maker00077831	Zm-transcript:Zm00001eb103100_T001	Bn-Maker00077831	Os-transcript:Os03t0117900-01
Bn-Maker00052691	At-transcript:AT2G35700.1	Bn-Maker00064341	Cs-transcript:evm.model.04.276	Bn-Maker00077831	Zm-transcript:Zm00001eb250560_T001	Bn-Maker00077831	Os-transcript:Os04t0572400-00
Bn-Maker00052691	At-transcript:AT4G16750.1	Bn-Maker00065192	Cs-transcript:evm.model.02.3173	Bn-Maker00077831	Zm-transcript:Zm00001eb318890_T001	Bn-Maker00077831	Os-transcript:Os09t0522100-00
Bn-Maker00053247	At-transcript:AT4G17490.1	Bn-Maker00065248	Cs-transcript:evm.model.02.3179	Bn-Maker00079550	Zm-transcript:Zm00001eb100800_T001	Bn-Maker00079281	Os-transcript:Os04t0549700-01
Bn-Maker00053247	At-transcript:AT5G47220.1	Bn-Maker00066680	Cs-transcript:evm.model.10.1380	Bn-Maker00082502	Zm-transcript:Zm00001eb256070_T001	Bn-Maker00079550	Os-transcript:Os02t0764700-01
Bn-Maker00058424	At-transcript:AT4G37750.1	Bn-Maker00068012	Cs-transcript:evm.model.09.210	Bn-Maker00083940	Zm-transcript:Zm00001eb241420_T001	Bn-Maker00079550	Os-transcript:Os08t0474000-01
Bn-Maker00058470	At-transcript:AT2G23340.1	Bn-Maker00070823	Cs-transcript:evm.model.01.2960	Bn-Maker00087143	Zm-transcript:Zm00001eb040530_T001	Bn-Maker00079550	Os-transcript:Os09t0457900-01
Bn-Maker00058470	At-transcript:AT3G50260.1	Bn-Maker00072287	Cs-transcript:evm.model.07.756	Bn-Maker00087143	Zm-transcript:Zm00001eb193060_T001	Bn-Maker00082502	Os-transcript:Os02t0767800-00
Bn-Maker00058470	At-transcript:AT4G36900.1	Bn-Maker00072713	Cs-transcript:evm.model.02.2452	Bn-Maker00087143	Zm-transcript:Zm00001eb257030_T001	Bn-Maker00087143	Os-transcript:Os02t0781300-00
Bn-Maker00058470	At-transcript:AT5G67190.1	Bn-Maker00074854	Cs-transcript:evm.model.04.1642	Bn-Maker00091189	Zm-transcript:Zm00001eb005740_T003	Bn-Maker00087143	Os-transcript:Os08t0454000-01
Bn-Maker00058724	At-transcript:AT4G36920.2	Bn-Maker00075526	Cs-transcript:novel_model_5619_5bd9a17a	Bn-Maker00091298	Zm-transcript:Zm00001eb006180_T001	Bn-Maker00089269	Os-transcript:Os05t0121600-01
Bn-Maker00058724	At-transcript:AT5G67180.1	Bn-Maker00075526	Cs-transcript:evm.model.05.275	Bn-Maker00091298	Zm-transcript:Zm00001eb099980_T001	Bn-Maker00091189	Os-transcript:Os03t0176300-00
Bn-Maker00058822	At-transcript:AT5G67000.1	Bn-Maker00075773	Cs-transcript:evm.model.02.92	Bn-Maker00091298	Zm-transcript:Zm00001eb374110_T002	Bn-Maker00091298	Os-transcript:Os03t0182800-01
Bn-Maker00060754	At-transcript:AT3G16770.1	Bn-Maker00075829	Cs-transcript:evm.model.02.97	Bn-Maker00093104	Zm-transcript:Zm00001eb084820_T001	Bn-Maker00091298	Os-transcript:Os06t0194000-01
Bn-Maker00060864	At-transcript:AT5G18560.1	Bn-Maker00075982	Cs-transcript:evm.model.05.567	Bn-Maker00093104	Zm-transcript:Zm00001eb242090_T002	Bn-Maker00091298	Os-transcript:Os07t0617000-02
Bn-Maker00062002	At-transcript:AT3G23240.1	Bn-Maker00076174	Cs-transcript:evm.model.05.563	Bn-Maker00093104	Zm-transcript:Zm00001eb318060_T001	Bn-Maker00093104	Os-transcript:Os04t0398000-01
Bn-Maker00064341	At-transcript:AT1G12980.1	Bn-Maker00076289	Cs-transcript:evm.model.02.479
Bn-Maker00065192	At-transcript:AT1G80580.1	Bn-Maker00077516	Cs-transcript:evm.model.05.692
Bn-Maker00065540	At-transcript:AT2G36450.1	Bn-Maker00077783	Cs-transcript:evm.model.02.2086
Bn-Maker00066680	At-transcript:AT1G28160.1	Bn-Maker00077783	Cs-transcript:novel_model_5619_5bd9a17a
Bn-Maker00066680	At-transcript:AT1G28360.1	Bn-Maker00077831	Cs-transcript:evm.model.05.697
Bn-Maker00068498	At-transcript:AT2G25820.1	Bn-Maker00079619	Cs-transcript:evm.model.04.2420
Bn-Maker00068498	At-transcript:AT5G25810.1	Bn-Maker00079722	Cs-transcript:evm.model.04.2419
Bn-Maker00068498	At-transcript:AT5G11590.1	Bn-Maker00080026	Cs-transcript:evm.model.04.2448
Bn-Maker00072287	At-transcript:AT2G20880.1	Bn-Maker00080286	Cs-transcript:evm.model.04.2418
Bn-Maker00072287	At-transcript:AT4G28140.1	Bn-Maker00082502	Cs-transcript:evm.model.01.2438
Bn-Maker00072639	At-transcript:AT5G07310.1	Bn-Maker00085826	Cs-transcript:evm.model.10.1380
Bn-Maker00072639	At-transcript:AT5G61890.1	Bn-Maker00086910	Cs-transcript:evm.model.02.1131
Bn-Maker00075524	At-transcript:AT2G40340.6	Bn-Maker00087143	Cs-transcript:evm.model.02.1330
Bn-Maker00075524	At-transcript:AT3G11020.1	Bn-Maker00089269	Cs-transcript:evm.model.06.1948
Bn-Maker00075524	At-transcript:AT5G05410.1	Bn-Maker00091189	Cs-transcript:evm.model.02.2643
Bn-Maker00075526	At-transcript:AT2G46310.1	Bn-Maker00091298	Cs-transcript:evm.model.02.2691
Bn-Maker00075526	At-transcript:AT5G53290.1	Bn-Maker00093104	Cs-transcript:novel_model_3077_5bd9a17a
Bn-Maker00075773	At-transcript:AT5G47220.1	Bn-Maker09728	Cs-transcript:evm.model.03.1852
Bn-Maker00075829	At-transcript:AT5G07580.1
Bn-Maker00075829	At-transcript:AT5G47230.1
Bn-Maker00075829	At-transcript:AT5G61590.1
Bn-Maker00076174	At-transcript:AT4G25470.1
Bn-Maker00076174	At-transcript:AT5G51990.1
Bn-Maker00076289	At-transcript:AT2G40220.1
Bn-Maker00077516	At-transcript:AT1G12630.1
Bn-Maker00077516	At-transcript:AT5G52020.1
Bn-Maker00077783	At-transcript:AT2G46310.1
Bn-Maker00077783	At-transcript:AT4G11140.1
Bn-Maker00077783	At-transcript:AT4G23750.1
Bn-Maker00077831	At-transcript:AT1G63030.2
Bn-Maker00077831	At-transcript:AT1G12610.1
Bn-Maker00077831	At-transcript:AT5G51990.1
Bn-Maker00079281	At-transcript:AT2G44940.1
Bn-Maker00079521	At-transcript:AT2G31230.1
Bn-Maker00079550	At-transcript:AT5G67000.1
Bn-Maker00080075	At-transcript:AT4G18450.1
Bn-Maker00082502	At-transcript:AT1G77640.1
Bn-Maker00082502	At-transcript:AT1G21910.1
Bn-Maker00082502	At-transcript:AT1G44830.1
Bn-Maker00083940	At-transcript:AT4G13040.3
Bn-Maker00086910	At-transcript:AT1G01250.1
Bn-Maker00087143	At-transcript:AT1G19210.1
Bn-Maker00089269	At-transcript:AT2G39250.1
Bn-Maker00089269	At-transcript:AT3G54990.1
Bn-Maker00090729	At-transcript:AT5G57390.1
Bn-Maker00091298	At-transcript:AT1G53910.1
Bn-Maker00091298	At-transcript:AT3G14230.1
Bn-Maker00093104	At-transcript:AT5G13330.1
Bn-Maker09728	At-transcript:AT2G41710.4
