# Supplementary material for: Genome-Wide Analysis of AP2/ERF Gene Superfamily in Ramie (Boehmeria nivea L.) Revealed Their Synergistic Roles in Regulating Abiotic Stress Resistance and Ramet Development
Source: Int J Mol Sci. 2022 Dec 1;23(23):15117. doi: 10.3390/ijms232315117 (PMC9736067; doi:10.3390/ijms232315117)
Supplement: Supplementary file 1 [file ijms-23-15117-s001.zip › Supplementary Table S5.xlsx]

## Sheet: cis-element information
Supplementary Table S5: The information of cis-elements in this study.
cis-element	sequence	function
G-box	CACGAC	cis-acting regulatory element involved in light responsiveness
ATCT-motif	AATCTAATCC	part of a conserved DNA module involved in light responsiveness
I-box	cGATAAGGCG	part of a light responsive element
GATA-motif	GATAGGG	part of a light responsive element
Box 4	ATTAAT	part of a conserved DNA module involved in light responsiveness
TCT-motif	TCTTAC	part of a light responsive element
GT1-motif	GGTTAAT	light responsive element
MRE	AACCTAA	MYB binding site involved in light responsiveness
ACE	GACACGTATG	cis-acting element involved in light responsiveness
TCCC-motif	TCTCCCT	part of a light responsive element
Gap-box	CAAATGAA(A/G)A	part of a light responsive element
GA-motif	ATAGATAA	part of a light responsive element
AAAC-motif	CAATCAAAACCT	light responsive element
AT1-motif	AATTATTTTTTATT	part of a light responsive module
AE-box	AGAAACAA	part of a module for light response
chs-CMA1a	TTACTTAA	part of a light responsive element
LAMP-element	CTTTATCA	part of a light responsive element
Sp1	GGGCGG	light responsive element
chs-CMA2c	ATATACGTGAAGG	part of a light responsive element
Box II	TGGTAATAA	part of a light responsive element
ATC-motif	AGTAATCT	part of a conserved DNA module involved in light responsiveness
TGGCA	GACACCAAGTGGCA	part of a light responsive element
LS7	CAGATTTATTTTTA	part of a light responsive element
chs-CMA2a	TCACTTGA	part of a light responsive element
chs-Unit 1 m1	ACCTAACCCGG	part of a light responsive element
3-AF1 binding site	TAAGAGAGGAA	light responsive element
GTGGC-motif	CATCGTGTGGC	part of a light responsive element
4cl-CMA2b	TCTCACCAACCCCA	light responsive element
P-box	CCTTTTG	gibberellin-responsive element
CGTCA-motif	CGTCA	cis-acting regulatory element involved in the MeJA-responsiveness
AuxRR-core	GGTCCAT	cis-acting regulatory element involved in auxin responsiveness
ABRE	ACGTG	cis-acting element involved in the abscisic acid responsiveness
GARE-motif	TCTGTTG	gibberellin-responsive element
TGACG-motif	TGACG	cis-acting regulatory element involved in the MeJA-responsiveness
TGA-element	AACGAC	auxin-responsive element
TCA-element	CCATCTTTTT	cis-acting element involved in salicylic acid responsiveness
TATC-box	TATCCCA	cis-acting element involved in gibberellin-responsiveness
AuxRE	TGTCTCAATAAG	part of an auxin-responsive element
TGA-box	TGACGTAA	part of an auxin-responsive element
MBS	CAACTG	MYB binding site involved in drought-inducibility
TC-rich repeats	ATTCTCTAAC	cis-acting element involved in defense and stress responsiveness
ARE	AAACCA	cis-acting regulatory element essential for the anaerobic induction
GC-motif	CCCCCG	enhancer-like element involved in anoxic specific inducibility
LTR	CCGAAA	cis-acting element involved in low-temperature responsiveness
WUN-motif	AAATTTCCT	wound-responsive element
DRE	TACCGACAT	cis-acting element involved in dehydration, low-temp, salt stresses
GCN4_motif	TGAGTCA	cis-regulatory element involved in endosperm expression
CAT-box	GCCACT	cis-acting regulatory element related to meristem expression
O2-site	GATGA(C/T)(A/G)TG(A/G)	cis-acting regulatory element involved in zein metabolism regulation
circadian	CAAAGATATC	cis-acting regulatory element involved in circadian control
RY-element	CATGCATG	cis-acting regulatory element involved in seed-specific regulation
AACA_motif	TAACAAACTCCA	involved in endosperm-specific negative expression
HD-Zip 1	CAAT(A/T)ATTG	element involved in differentiation of the palisade mesophyll cells
MSA-like	(T/C)C(T/C)AACGG(T/C)(T/C)A	cis-acting element involved in cell cycle regulation
MBSI	aaaAaaC(G/C)GTTA	MYB binding site involved in flavonoid biosynthetic genes regulation

## Sheet: No. of cis-elements per gene
		BnDREB-01	BnDREB-02	BnDREB-03	BnDREB-04	BnDREB-05	BnDREB-06	BnDREB-07	BnDREB-08	BnDREB-09	BnDREB-10	BnDREB-11	BnDREB-12	BnDREB-13	BnDREB-14	BnDREB-15	BnDREB-16	BnDREB-17	BnDREB-18	BnDREB-19	BnDREB-20	BnDREB-21	BnDREB-22	BnDREB-23	BnDREB-24	BnDREB-25	BnDREB-26	BnDREB-27	BnDREB-28	BnDREB-29	BnDREB-30	BnDREB-31	BnDREB-32	BnDREB-33	BnDREB-34	BnDREB-35	BnDREB-36	BnERF-01	BnERF-02	BnERF-03	BnERF-04	BnERF-05	BnERF-06	BnERF-07	BnERF-08	BnERF-09	BnERF-10	BnERF-11	BnERF-12
Light responsive	G-box	3	3			7	6	3	8	5	5	8		6	5	1	6	3	5	2	4	6		13	6	5	2	1	3				3	3	4	14	1	7		5				6	3	1		3	3
	ATCT-motif				1		1	1									1							2				1						1		2
	I-box																2	1				1			1				1							1	1		1		1	1						1	3
	GATA-motif	1	1	2		3	2			3						1			1	1			1			1				1			1			1			2		1	1	1	1					2
	Box 4	1	1		3	4	4	2	2	1	1	2	4	5	7	5	3	4	2	4	1	1	3	4	4	1	1	5	3	2		2	1	3	3	2	1	2	2	1	4	3		3	3	3	2	1	1
	TCT-motif	1	1	1		2	1	1			2	3					1			1	1		2			2		1				1	2							1				1	1	1			1
	GT1-motif	1	1		2	2	4			1	2	1	1	2		1			1	1	1			3	1			3	3	1		3		2							1	3	1	2			3
	MRE			1	1	1				1			1		1				1						2			2	2					3	1	1									1	1	1		1
	ACE					1	1									1			2										1					2		2	1
	TCCC-motif		1		3								1						1		1			1							1										1	2				1
	Gap-box																								2						1								1									1
	GA-motif					1							1		1	1		1	1						1	1	1					1		1	1		1	2										1	2
	AAAC-motif																						1						1
	AT1-motif
	AE-box	2	3	3	1		3			2		2		2									2		1	1	1	2									1	1	1					1		1			2
	chs-CMA1a											1											1			1														2				1
	LAMP-element				1												1								1	1	1
	Sp1	1					1																											1			1			1
	Box II																				3			2											2
	circadian	1	1		1			1								1			1					1					1									2					1		1	1		1
	ATC-motif																															1						1
	AACA_motif										1
	AuxRE																								1
	HD-Zip 1																					1			1														1									1
	MSA-like											1													1											1
	TGA-box						1																	1											1
	chs-Unit 1 m1						1																		1
	GTGGC-motif												1
Phytohormone responsive	P-box				1		1	1					1							1	3															1								2		1
	CGTCA-motif	1	2	3	1	1	3		4	1			1	1	3	3			1		1	3	1	2	2	1	1	1	1		3	1	2	1	1	2	1	2	1	1	2	2	1	1	5	2	1	1	1
	AuxRR-core	1	1				1																																					2
	ABRE	2	2	1		7	4	2	8	2	6	7	2	5	5	9	3	3	5	1	4	6		11	6	4	2		4				3	3	3	15		4	1	1				4	3	11		1	2
	GARE-motif	2	2	1		1								1							1					1
	TGACG-motif	1	2	3	1	1	3		4	1			1	1	3	3			1		1	3	1	2	2	1	1	1	1			1	2	1	1	2	1	2	1	1	2	2		1	5	2	1	1	1
	TGA-element	1		1		1	2						1		1	1		2	2		2	1	1	1						1		3	2			1	1		1		1	1		3				1
	TCA-element	1	1		1				3	1	1	1	1	2			2		1				1	1		1	2	1	1			2		1	2	1		1			1	1							1
	TATC-box				1	1				1								2		1		1		2				1							1
	TGGCA																																			1
	LS7		1
	RY-element																																		1								1
	chs-CMA2a														1	1	1	1	1				1										1
	3-AF1																									1	1																					1
	4cl-CMA2b
Stress responsive	MBS			2				1		2			1	1	1			1			1		2	1						1			2	1		1	1	1	1		1				2	2			1
	TC-rich repeats	1		2			1					2						1		1						1	1		1				1	1	1		1	1			1	1			1	1
	ARE	2	2		2	2	2	3	4	4	4	3	3	3	2	3	5	1	1	2	1	2	4	3	2		5		4	5	1	2	4		3	5	7	3	1	5				4	3	1	4	3
	GC-motif					1																					1														1	1
	LTR	1		3								2		1	1	1	1	1	3			1				1				1		2	2			1	1	1	2						1	1
	WUN-motif	1	1	1				5		1	1	2					3		5	1		3	2	1	2	2		1	1		2	2			1	1	1	1		1	2	2	2		2	1	4
	chs-CMA2c																				1
Plant growth	GCN4_motif				1					1								1					1										1						1						1				1
	CAT-box		1	2			1	1								1		1							1	2					1		1			1		2		1			2		1	2			2
	O2-site				1		1	1	1	2	1	1		1				1			3		1	1		1	1		1	1	1	1	1			1	1	1							1	1
	DRE
[truncated: 90 more columns]
