# Supplementary material for: Genome-Wide Analysis of AP2/ERF Gene Superfamily in Ramie (Boehmeria nivea L.) Revealed Their Synergistic Roles in Regulating Abiotic Stress Resistance and Ramet Development
Source: Int J Mol Sci. 2022 Dec 1;23(23):15117. doi: 10.3390/ijms232315117 (PMC9736067; doi:10.3390/ijms232315117)
Supplement: Supplementary file 1 [file ijms-23-15117-s001.zip › Supplementary Table S6.xlsx]

## Sheet: Sheet1
Supplementary Table S6: The com position of the nutrient solutions of the treatments (mg/L).
Salts		Concentration（mg·L-1）
		CK/Wd/WL		Nd
Mass elements	Ca(NO3)2·4(H2O)	944.6		-
	KNO3	202.2		-
	KCl	223.65		-
	K2SO4	-		435.65
	KH2PO4	136.07		136.07
	MgSO4·7H2O	492.96		492.96
	CaCl2	110.98		554.9
Micro elements	H3BO3	2.86		2.86
	MnSO4·H2O	1.55		1.55
	ZnSO4·7H2O	0.22		0.22
	CuSO4·5H2O	0.08		0.08
	H2MoO4·4H2O	0.09		0.09
	FeNa·EDTA	13		13
*1 L mass elements nutrient solution added 6 ml micro elements
