# Supplementary material for: Genome-Wide Analysis of AP2/ERF Gene Superfamily in Ramie (Boehmeria nivea L.) Revealed Their Synergistic Roles in Regulating Abiotic Stress Resistance and Ramet Development
Source: Int J Mol Sci. 2022 Dec 1;23(23):15117. doi: 10.3390/ijms232315117 (PMC9736067; doi:10.3390/ijms232315117)
Supplement: Supplementary file 1 [file ijms-23-15117-s001.zip › Supplementary Table S7.xlsx]

## Sheet: Sheet1
Supplementary Table S7: Primers information for selected BnAP2/ERF genes.
Gene	Forward primer (5'-3')	Reverse primer (5'-3')
BnDREB-11	TTCAACTTCCCGGACAACCC	CCTCCGACGAGTTTGCGA
BnERF-14	ACGACGTTGCTGACGTTTTC	AACTCGCTGAACTCAACGCT
BnERF-21	GGCTCATATCCGGTGCTTCA	TCCCAGCCCAAAGTCAGAAC
BnERF-22	CCACAAACGACCCGTCAATT	CGCTGCCTAATGCCTCTGT
BnERF-24	GGCTTCGCTTCGACTCTCAG	CATTAGCTCCTCCGAGAGCTTC
BnERF-25	CTCCGTAGGACACCCCAGTA	GATCAGGCTTGGCTCGAAGT
BnERF-26	TGCAATTATTTTCCCGCGCC	GCTGCGAGCACCAGTAGTAA
BnERF-32	GACTTCCCGGCGCGT	CCGTACGCCGCGAAATG
BnERF-39	AACACCCTCGCCCCAATATG	GCGTCGTTGAGGGAGTTGTA
BnERF-40	AGCGGAGGAAAAAGACGGAG	ACGACGACGTTTGGCTCT
BnERF-49	TCACCACTCCCAAATCGAGC	GCTTTCTTCGGTCCGAGACT
BnERF-50	GCAAGCTGTACGGACGAAAC	TTCACCGCCTTAAACTCGCT
18s (actin)	TGACGGAGAATTAGGGTTC	CCGTGTCAGGATTGGGTAATTT
